# Supplementary material for: Three dimensional reconstruction of the mouse cerebellum in Hedgehog-driven medulloblastoma models to identify Norrin-dependent effects on preneoplasia
Source: Commun Biol. 2022 Jun 9;5:569. doi: 10.1038/s42003-022-03507-5 (PMC9184598; doi:10.1038/s42003-022-03507-5)
Supplement: Supplementary file 3 — Supplementary Data 1 [file 42003_2022_3507_MOESM3_ESM.xlsx]

## Sheet: Ptch PNL num_vol (fig 2d,e)
	Figure 2d						Figure 2e		PNL Volumes (mm^3)
		Mouse number	alpha-KLH	alpha-FZD4				Mouse number	alpha-KLH		alpha-FZD4
		1.1	1	5				1.1	0.127327		1.21761
		1.2	3	2							0.100018
		1.3		3							0.173556
											0.122501
		2.1	3	4							0.104901
		2.2	2	3
		2.3	2					1.2			0.0663466
											0.0734117
		3.1	2	4
		3.2	3	3
								1.3			1.20293
											0.0976825
											0.0840306
								2.1	0.0253905		0.0686881
									0.78065		0.188313
									0.752528		0.069682
											0.122632
								2.2	0.0753842		0.0973135
									0.0885756		0.151332
											0.0842993
								2.3	0.104967
									0.121308
								3.1	0.10538		0.0556998
									0.0769599		0.360637
											0.0668454
											0.386004
								3.2	0.00788		0.0808617
									0.0112021		0.0527257
									0.00166696		0.0508311

## Sheet: SmoA1 EGL Volume (fig 3b,c)
		Figure 3c				Figure 3d
			Ndp+/Y; NeuroD2-SmoA1+/-	Ndp-/Y; NeuroD2-SmoA1+/-			Ndp+/Y; NeuroD2-SmoA1+/-	Ndp-/Y; NeuroD2-SmoA1+/-
			4.12596	7.10532			4.29391	16.1842
			2.41368	33.5658*			4.61304	7.5011
			2.96976	3.90192			6.46189	13.0839
			2.98056	10.4006			7.84777	14.2982
			3.33528	7.7418				18.1663
			4.05684	1.74648
			2.53704	7.6608
			1.9518	15.1033
				*outlier (mouse had tumour at P14)

## Sheet: Ptch PNL location (fig 4c,d)
								Figure 4d
									Ptch+/- alpha-FZD4	Mouse number	PNL number	Volume of PNL
										1.1	1	1.21761
											2	0.100018
	Figure 4c										3	0.173556
		Ptch+/- alpha-KLH			Ptch+/- alpha-FZD4						4	0.122501
	Mouse number	Anterior Lobe	Posterior Lobe	Mouse number	Anterior Lobe	Posterior Lobe					5	0.104901
	1.1	0	1	1.1	0	5
	2.1	1	2	1.2	0	2				1.2	1	0.0663466
	2.2	1	1	1.3	1	2					2	0.0734117
	2.3	1	1	2.1	0	4
	3.1	2	0	2.2	2	1				1.3	1	1.20293
	3.2	2	1	3.1	0	4					2	0.0976825
				3.2	0	3					3	0.0840306
	Figure 4c									2.1	1	0.0686881
		Ptch+/- alpha-KLH			Ptch+/- alpha-FZD4						2	0.188313
	Mouse number	Vermis	Hemisphere	Mouse number	Vermis	Hemisphere					3	0.069682
	1.1	0	1	1.1	1	4					4	0.122632
	2.1	2	1	1.2	0	2
	2.2	0	2	1.3	2	1				2.2	1	0.0973135
	2.3	1	1	2.1	1	3					2	0.151332
	3.1	1	1	2.2	1	2					3	0.0842993
	3.2	0	3	3.1	0	4
				3.2	2	1				3.1	1	0.0556998
											2	0.360637
											3	0.0668454
											4	0.386004
										3.2	1	0.0808617
											2	0.0527257
											3	0.0508311
									Ptch+/- alpha-KLH	Mouse number	PNL number
										1.1	1	0.127327
										2.1	1	0.0253905
											2	0.78065
											3	0.752528
										2.2	1	0.0753842
											2	0.0885756
										2.3	1	0.104967
											2	0.121308
										3.1	1	0.10538
											2	0.0769599
										3.2	1	0.00788
											2	0.0112021
											3	0.00166696

## Sheet: SmoA1 EGL Thickness (fig 4e)
	Figure 4e	Thickness
		Ndp+/Y; NeuroD2-SmoA1+/-			Ndp-/Y; NeuroD2-SmoA1+/-
		Posterior Lobe	Anterior Lobe		Posterior Lobe	Anterior Lobe
		93.9383	98.0013		107.01	241.949
		54.6755	74.2391		63.5069	118.752
		55.3131	75.4817		63.098	130.011
		83.7496	47.6522		133.332	213.783
		84.0435	141.333		120.26	178.553
	Figure 4e	Thickness
		Ndp+/Y; NeuroD2-SmoA1+/-			Ndp-/Y; NeuroD2-SmoA1+/-
		Vermis	Hemisphere		Vermis	Hemisphere
		49.1493	59.9194		136.697	139.265
		47.6012	70.1032		78.8038	96.5392
		50.8508	71.5998		61.925	89.3663
		61.5881	100.26		129.63	127.031
		76.4491	92.8807		90.4054	130.291

## Sheet: GNP migration (fig5b,d-e)
	Figure 5b
		EdU area			EdU spots
		Ndp+/Y; NeuroD2-SmoA1+/-	Ndp-/Y; NeuroD2-SmoA1+/-		Ndp+/Y; NeuroD2-SmoA1+/-	Ndp-/Y; NeuroD2-SmoA1+/-
		0.521936	0.408049		0.496011	0.394118
		0.526739	0.461598		0.503676	0.412614
		0.517142	0.435516		0.505474	0.418438
		0.46811	0.394387		0.458458	0.412221
	Figure 5d
		Thickness							Thickness
		Ndp+/Y; NeuroD2-SmoA1+/-			Ndp-/Y; NeuroD2-SmoA1+/-				Ndp+/Y; NeuroD2-SmoA1+/-			Ndp-/Y; NeuroD2-SmoA1+/-
		Vermis	Hemisphere		Vermis	Hemisphere			Anterior	Posterior		Anterior	Posterior
		60.0548	89.9517		66.1084	74.5506			74.5076	89.3849		78.9143	83.4941
		52.3124	99.3079		69.1145	87.2887			97.3573	96.3079		108.804	125.758
		53.0516	85.6016		78.4702	82.6974			74.8055	106.218		88.5633	113.665
		66.4681	80.7283		100.012	102.125			86.9925	84.9718		85.8232	140.616
	Figure 5e
		GNP Migration							GNP Migration
		Ndp+/Y; NeuroD2-SmoA1+/-			Ndp-/Y; NeuroD2-SmoA1+/-				Ndp+/Y; NeuroD2-SmoA1+/-			Ndp-/Y; NeuroD2-SmoA1+/-
		Vermis	Hemisphere		Vermis	Hemisphere			Anterior	Posterior		Anterior	Posterior
		0.554429	0.581264		0.523815	0.504246			0.53868	0.535985		0.531451	0.512615
		0.576376	0.596692		0.477393	0.561049			0.625765	0.544712		0.548981	0.505424
		0.543706	0.561776		0.401991	0.429526			0.572949	0.583894		0.474512	0.389338
		0.563626	0.52287		0.495654	0.565325			0.606486	0.555242		0.544435	0.512339
